# Supplementary material for: Data concordance between ESRD Medical Evidence Report and Medicare claims: is there any improvement?
Source: PeerJ. 2018 Jul 27;6:e5284. doi: 10.7717/peerj.5284 (PMC6065459; doi:10.7717/peerj.5284)
Supplement: Table S1 [file peerj-06-5284-s001.xlsx]

## Sheet: TS1_remove_edu
Table S1. Table 3 after education level removed
a. Cardiovascular disease-related comorbidities
	Odds ratio (95% confidence interval)
Factors	AHD	CHF	CBVD	Other cardic	PVD
Institutionalization Yes vs. No	1.1 ( 1.1 - 1.2 )	1.0 ( 1.0 - 1.1 )	1.4 ( 1.3 - 1.5 )	1.2 ( 1.2 - 1.3 )	1.3 ( 1.3 - 1.4 )
Healthcare 2	1.1 ( 1.0 - 1.2 )	1.0 ( 0.9 - 1.1 )	1.0 ( 0.9 - 1.1 )	1.0 ( 0.9 - 1.1 )	1.0 ( 0.9 - 1.1 )
utilization 3	1.2 ( 1.2 - 1.3 )	1.0 ( 1.0 - 1.1 )	1.0 ( 0.9 - 1.1 )	1.0 ( 1.0 - 1.1 )	1.1 ( 1.0 - 1.2 )
quartile 4 vs. 1	1.4 ( 1.3 - 1.5 )	1.1 ( 1.0 - 1.2 )	1.0 ( 1.0 - 1.1 )	1.1 ( 1.0 - 1.1 )	1.2 ( 1.1 - 1.3 )
Volume 41-63	1.0 ( 0.9 - 1.0 )	1.0 ( 1.0 - 1.1 )	1.0 ( 1.0 - 1.1 )	1.1 ( 1.0 - 1.1 )	1.1 ( 1.0 - 1.1 )
(no of patients 64-91	0.9 ( 0.9 - 1.0 )	1.0 ( 0.9 - 1.0 )	1.0 ( 1.0 - 1.1 )	1.0 ( 1.0 - 1.1 )	1.0 ( 1.0 - 1.1 )
per facility) >91 vs. ≤40	0.9 ( 0.9 - 1.0 )	1.0 ( 1.0 - 1.1 )	1.0 ( 0.9 - 1.1 )	1.0 ( 1.0 - 1.1 )	1.0 ( 1.0 - 1.1 )
Region Midwest	1.2 ( 1.1 - 1.3 )	1.0 ( 0.9 - 1.1 )	1.1 ( 1.0 - 1.2 )	1.1 ( 1.0 - 1.2 )	1.1 ( 1.1 - 1.2 )
Northeast	1.0 ( 0.9 - 1.1 )	1.0 ( 0.9 - 1.1 )	1.1 ( 1.0 - 1.2 )	1.2 ( 1.1 - 1.2 )	1.3 ( 1.2 - 1.4 )
South vs. West	1.3 ( 1.2 - 1.4 )	1.1 ( 1.0 - 1.1 )	1.2 ( 1.1 - 1.3 )	1.1 ( 1.1 - 1.2 )	1.0 ( 1.0 - 1.1 )
RUCA Large rural	0.9 ( 0.8 - 0.9 )	0.9 ( 0.9 - 1.0 )	0.9 ( 0.9 - 1.0 )	1.0 ( 0.9 - 1.0 )	1.0 ( 0.9 - 1.0 )
Small rural	1.0 ( 0.9 - 1.0 )	0.9 ( 0.8 - 1.0 )	0.9 ( 0.8 - 1.0 )	1.0 ( 0.9 - 1.0 )	0.9 ( 0.9 - 1.0 )
Isolated small rural vs. Urban	0.8 ( 0.7 - 1.0 )	1.0 ( 0.9 - 1.2 )	1.0 ( 0.8 - 1.2 )	1.1 ( 1.0 - 1.3 )	1.1 ( 0.9 - 1.3 )
People in <5	1.0 ( 0.9 - 1.1 )	0.9 ( 0.8 - 1.0 )	1.1 ( 1.0 - 1.2 )	1.1 ( 1.0 - 1.2 )	1.0 ( 0.9 - 1.1 )
poverty,% 5-9.9	1.0 ( 0.9 - 1.0 )	0.9 ( 0.9 - 1.0 )	1.0 ( 0.9 - 1.1 )	1.1 ( 1.0 - 1.2 )	1.0 ( 0.9 - 1.1 )
10-14.9	1.0 ( 0.9 - 1.1 )	1.0 ( 0.9 - 1.0 )	1.0 ( 0.9 - 1.1 )	1.1 ( 1.1 - 1.2 )	1.0 ( 0.9 - 1.1 )
15-19.9	1.0 ( 0.9 - 1.0 )	1.0 ( 0.9 - 1.0 )	1.0 ( 1.0 - 1.1 )	1.1 ( 1.1 - 1.2 )	1.0 ( 0.9 - 1.1 )
20-24.9 vs. ≥25	1.0 ( 0.9 - 1.1 )	1.0 ( 1.0 - 1.1 )	1.1 ( 1.0 - 1.2 )	1.1 ( 1.0 - 1.1 )	1.0 ( 1.0 - 1.1 )
b. Non-cardiovascular disease-related comorbidities
	Odds ratio (95% confidence interval)
Factors	COPD	Cancer	Diabetes Melitus	Drug Dependence	Tobacco use
Institutionalization Yes vs. No	1.2 ( 1.2 - 1.3 )	0.9 ( 0.9 - 1.0 )	1.0 ( 1.0 - 1.1 )	2.3 ( 2.1 - 2.6 )	1.1 ( 1.0 - 1.1 )
Healthcare 2	1.0 ( 0.9 - 1.1 )	1.0 ( 0.9 - 1.1 )	1.1 ( 1.0 - 1.2 )	1.1 ( 0.9 - 1.4 )	1.0 ( 0.9 - 1.1 )
utilization 3	1.1 ( 1.0 - 1.2 )	1.0 ( 0.9 - 1.1 )	1.2 ( 1.1 - 1.3 )	1.0 ( 0.8 - 1.3 )	1.0 ( 0.9 - 1.1 )
quartile 4 vs. 1	1.1 ( 1.0 - 1.2 )	1.0 ( 0.9 - 1.1 )	1.2 ( 1.1 - 1.4 )	1.0 ( 0.8 - 1.3 )	1.0 ( 0.9 - 1.1 )
Volume 41-63	1.0 ( 0.9 - 1.0 )	1.0 ( 0.9 - 1.1 )	1.0 ( 0.9 - 1.0 )	0.7 ( 0.5 - 0.8 )	1.0 ( 0.9 - 1.1 )
(no of patients 64-91	0.9 ( 0.9 - 1.0 )	1.1 ( 1.0 - 1.2 )	0.9 ( 0.8 - 1.0 )	0.8 ( 0.6 - 1.0 )	1.1 ( 1.0 - 1.1 )
per facility) >91 vs. ≤40	0.9 ( 0.9 - 1.0 )	1.0 ( 0.9 - 1.1 )	1.0 ( 0.9 - 1.1 )	0.8 ( 0.7 - 1.1 )	1.0 ( 0.9 - 1.0 )
Region Midwest	1.0 ( 1.0 - 1.1 )	1.1 ( 1.0 - 1.1 )	1.0 ( 0.9 - 1.1 )	0.5 ( 0.4 - 0.7 )	1.2 ( 1.1 - 1.3 )
Northeast	1.0 ( 1.0 - 1.1 )	1.1 ( 1.0 - 1.2 )	1.2 ( 1.1 - 1.3 )	0.6 ( 0.4 - 0.9 )	1.1 ( 1.0 - 1.2 )
South vs. West	1.0 ( 1.0 - 1.1 )	1.1 ( 1.0 - 1.2 )	1.1 ( 1.0 - 1.2 )	0.7 ( 0.5 - 0.9 )	1.0 ( 0.9 - 1.1 )
RUCA Large rural	1.0 ( 1.0 - 1.1 )	0.9 ( 0.9 - 1.0 )	1.0 ( 0.9 - 1.0 )	0.9 ( 0.6 - 1.1 )	1.0 ( 0.9 - 1.1 )
Small rural	1.0 ( 0.9 - 1.1 )	0.9 ( 0.8 - 1.0 )	0.8 ( 0.7 - 0.9 )	0.4 ( 0.2 - 0.6 )	0.9 ( 0.8 - 1.0 )
Isolated small rural vs. Urban	1.0 ( 0.8 - 1.2 )	0.9 ( 0.8 - 1.2 )	0.8 ( 0.6 - 1.0 )	1.5 ( 0.8 - 3.0 )	1.2 ( 1.0 - 1.4 )
People in <5	1.0 ( 0.9 - 1.1 )	1.2 ( 1.0 - 1.3 )	1.0 ( 0.8 - 1.1 )	0.9 ( 0.5 - 1.4 )	1.2 ( 1.1 - 1.3 )
poverty,% 5-9.9	1.0 ( 0.9 - 1.0 )	1.1 ( 1.0 - 1.2 )	0.9 ( 0.8 - 1.0 )	0.8 ( 0.5 - 1.1 )	1.1 ( 1.1 - 1.2 )
10-14.9	1.0 ( 0.9 - 1.0 )	1.1 ( 1.0 - 1.2 )	1.0 ( 0.9 - 1.1 )	0.9 ( 0.7 - 1.2 )	1.1 ( 1.0 - 1.1 )
15-19.9	1.0 ( 0.9 - 1.1 )	1.1 ( 1.0 - 1.2 )	1.0 ( 0.9 - 1.1 )	0.8 ( 0.6 - 1.1 )	1.1 ( 1.0 - 1.2 )
20-24.9 vs. ≥25	1.0 ( 0.9 - 1.0 )	1.1 ( 1.0 - 1.2 )	1.1 ( 1.0 - 1.2 )	1.0 ( 0.7 - 1.3 )	1.1 ( 1.0 - 1.2 )

## Sheet: TS2_remove_poverty
Table S2. Table 3 after poverty removed
a. Cardiovascular disease-related comorbidities
	Odds ratio (95% confidence interval)
Factors	AHD	CHF	CBVD	Other cardic	PVD
Institutionalization Yes vs. No	1.1 ( 1.1 - 1.2 )	1.0 ( 1.0 - 1.1 )	1.4 ( 1.3 - 1.5 )	1.2 ( 1.2 - 1.3 )	1.3 ( 1.3 - 1.4 )
Healthcare 2	1.1 ( 1.0 - 1.2 )	1.0 ( 0.9 - 1.1 )	1.0 ( 0.9 - 1.1 )	1.0 ( 0.9 - 1.1 )	1.0 ( 0.9 - 1.1 )
utilization 3	1.2 ( 1.1 - 1.3 )	1.0 ( 0.9 - 1.1 )	1.0 ( 0.9 - 1.1 )	1.0 ( 1.0 - 1.1 )	1.1 ( 1.0 - 1.2 )
quartile 4 vs. 1	1.4 ( 1.3 - 1.5 )	1.1 ( 1.0 - 1.1 )	1.1 ( 1.0 - 1.2 )	1.1 ( 1.0 - 1.1 )	1.2 ( 1.1 - 1.3 )
Volume 41-63	1.0 ( 0.9 - 1.0 )	1.0 ( 1.0 - 1.1 )	1.0 ( 1.0 - 1.1 )	1.0 ( 1.0 - 1.1 )	1.0 ( 1.0 - 1.1 )
(no of patients 64-91	0.9 ( 0.9 - 1.0 )	1.0 ( 0.9 - 1.1 )	1.0 ( 1.0 - 1.1 )	1.0 ( 1.0 - 1.1 )	1.0 ( 0.9 - 1.1 )
per facility) >91 vs. ≤40	0.9 ( 0.9 - 1.0 )	1.0 ( 1.0 - 1.1 )	1.0 ( 0.9 - 1.1 )	1.0 ( 0.9 - 1.1 )	1.0 ( 1.0 - 1.1 )
Region Midwest	1.2 ( 1.1 - 1.3 )	1.0 ( 0.9 - 1.1 )	1.1 ( 1.0 - 1.2 )	1.1 ( 1.0 - 1.2 )	1.1 ( 1.1 - 1.2 )
Northeast	1.0 ( 1.0 - 1.1 )	1.0 ( 0.9 - 1.1 )	1.1 ( 1.0 - 1.2 )	1.2 ( 1.1 - 1.2 )	1.3 ( 1.2 - 1.4 )
South vs. West	1.3 ( 1.2 - 1.4 )	1.1 ( 1.0 - 1.1 )	1.2 ( 1.1 - 1.3 )	1.1 ( 1.1 - 1.2 )	1.0 ( 1.0 - 1.1 )
RUCA Large rural	0.8 ( 0.8 - 0.9 )	0.9 ( 0.9 - 1.0 )	0.9 ( 0.9 - 1.0 )	1.0 ( 0.9 - 1.0 )	1.0 ( 0.9 - 1.0 )
Small rural	0.9 ( 0.8 - 1.0 )	0.9 ( 0.8 - 1.0 )	0.9 ( 0.8 - 1.0 )	1.0 ( 0.9 - 1.0 )	0.9 ( 0.8 - 1.0 )
Isolated small rural vs. Urban	0.8 ( 0.6 - 0.9 )	1.0 ( 0.9 - 1.2 )	1.0 ( 0.8 - 1.2 )	1.1 ( 1.0 - 1.3 )	1.1 ( 0.9 - 1.3 )
Adults with 20-29.9	1.0 ( 0.9 - 1.0 )	1.0 ( 0.9 - 1.0 )	1.0 ( 1.0 - 1.1 )	1.0 ( 1.0 - 1.1 )	1.0 ( 0.9 - 1.0 )
≥bachelor ≥30 vs. <20	0.9 ( 0.9 - 1.0 )	1.0 ( 0.9 - 1.0 )	0.9 ( 0.9 - 1.0 )	1.0 ( 1.0 - 1.1 )	1.0 ( 0.9 - 1.0 )
degree , %
b. Non-cardiovascular disease-related comorbidities
	Odds ratio (95% confidence interval)
Factors	COPD	Cancer	Diabetes Melitus	Drug Dependence	Tobacco use
Institutionalization Yes vs. No	1.2 ( 1.2 - 1.3 )	0.9 ( 0.9 - 1.0 )	1.0 ( 1.0 - 1.1 )	2.3 ( 2.1 - 2.6 )	1.1 ( 1.0 - 1.1 )
Healthcare 2	1.0 ( 0.9 - 1.1 )	1.0 ( 0.9 - 1.1 )	1.1 ( 1.0 - 1.2 )	1.1 ( 0.9 - 1.4 )	1.0 ( 0.9 - 1.1 )
utilization 3	1.1 ( 1.0 - 1.2 )	1.0 ( 0.9 - 1.1 )	1.2 ( 1.0 - 1.3 )	1.0 ( 0.8 - 1.3 )	1.0 ( 0.9 - 1.1 )
quartile 4 vs. 1	1.1 ( 1.0 - 1.2 )	1.0 ( 0.9 - 1.2 )	1.2 ( 1.1 - 1.3 )	1.0 ( 0.8 - 1.3 )	1.0 ( 0.9 - 1.1 )
Volume 41-63	1.0 ( 0.9 - 1.0 )	1.0 ( 0.9 - 1.1 )	1.0 ( 0.9 - 1.0 )	0.7 ( 0.5 - 0.8 )	1.0 ( 0.9 - 1.1 )
(no of patients 64-91	0.9 ( 0.9 - 1.0 )	1.1 ( 1.0 - 1.2 )	0.9 ( 0.8 - 1.0 )	0.8 ( 0.7 - 1.1 )	1.0 ( 1.0 - 1.1 )
per facility) >91 vs. ≤40	0.9 ( 0.9 - 1.0 )	1.0 ( 0.9 - 1.1 )	1.0 ( 0.9 - 1.1 )	0.9 ( 0.7 - 1.1 )	0.9 ( 0.9 - 1.0 )
Region Midwest	1.0 ( 1.0 - 1.1 )	1.1 ( 1.0 - 1.1 )	1.0 ( 0.9 - 1.1 )	0.5 ( 0.4 - 0.7 )	1.2 ( 1.1 - 1.3 )
Northeast	1.0 ( 1.0 - 1.1 )	1.1 ( 1.0 - 1.2 )	1.2 ( 1.1 - 1.3 )	0.6 ( 0.4 - 0.8 )	1.1 ( 1.0 - 1.2 )
South vs. West	1.0 ( 1.0 - 1.1 )	1.1 ( 1.0 - 1.2 )	1.1 ( 1.0 - 1.2 )	0.7 ( 0.5 - 0.9 )	1.0 ( 0.9 - 1.1 )
RUCA Large rural	1.0 ( 1.0 - 1.1 )	1.0 ( 0.9 - 1.0 )	0.9 ( 0.9 - 1.0 )	0.9 ( 0.7 - 1.2 )	1.0 ( 0.9 - 1.1 )
Small rural	1.0 ( 0.9 - 1.1 )	0.9 ( 0.8 - 1.0 )	0.8 ( 0.7 - 0.9 )	0.4 ( 0.3 - 0.7 )	0.9 ( 0.8 - 1.0 )
Isolated small rural vs. Urban	1.0 ( 0.8 - 1.2 )	1.0 ( 0.8 - 1.2 )	0.8 ( 0.6 - 1.0 )	1.7 ( 0.8 - 3.3 )	1.1 ( 0.9 - 1.4 )
Adults with 20-29.9	1.0 ( 0.9 - 1.0 )	1.0 ( 1.0 - 1.1 )	0.9 ( 0.8 - 1.0 )	1.2 ( 0.9 - 1.6 )	1.0 ( 1.0 - 1.1 )
≥bachelor ≥30 vs. <20	0.9 ( 0.9 - 1.0 )	1.1 ( 1.0 - 1.1 )	0.9 ( 0.8 - 0.9 )	1.1 ( 0.9 - 1.4 )	1.0 ( 1.0 - 1.1 )
degree , %
